# Supplementary material for: Prioritized and predictive intelligence of things enabled waste management model in smart and sustainable environment
Source: PLoS One. 2022 Aug 11;17(8):e0272383. doi: 10.1371/journal.pone.0272383 (PMC9371262; doi:10.1371/journal.pone.0272383)
Supplement: S1 File — (ZIP) [file pone.0272383.s001.zip]

Archive with 1 entries (1 files):
- Waste Management Dataset (WMD).xlsx
