# Supplementary material for: Prioritized and predictive intelligence of things enabled waste management model in smart and sustainable environment
Source: PLoS One. 2022 Aug 11;17(8):e0272383. doi: 10.1371/journal.pone.0272383 (PMC9371262; doi:10.1371/journal.pone.0272383)
Supplement: S1 File — (ZIP) [file pone.0272383.s001.zip › Waste Management Dataset (WMD).xlsx]

## Sheet: About the Dataset
Waste Management Datasetv (WMD)-Version 1.0/2021
About the dataset:
This database contains 510 sensory readings from 7 attributes. The attributes include Smart bin 1, Smart bin 2, Smart bin 3, Local Sink(LS), Nitrogen dioxide (NO2), Carbon monoxide (CO) and Methane. Data for these attributes are collected through their corresponding sensors integrated into them. The gas sensors used in the study to detect poisonous elements like nitrogen dioxide, carbon monoxide …
Download link of the dataset: https://drive.google.com/drive/folders/1oOXvT-AWV_wOfC9cUNNFHwbREyy0KWx6?usp=sharing
Anyone can access this dataset for the research/education purpose.
Collection point:
The smart bins are deployed at a local apartment at Bhubaneswar, Odisha India, during the year 2021
Technical Details:
- Smart bin 1 constitutes the metallic wastes. - Smart bin 2 constitutes the light particles like plastic and paper. - Smart bin 3 constitutes the wet garbage. - Local sink constitutes the residual miscellaneous particles. - Hazardous gases like nitrogen dioxide, carbon monoxide and methane are detected in the garbage using its corresponding sensors.
Table. Defining threshold range for Smart Bins Parameters
	Normal	Moderate	Peak
Smart Bin Height (cm)	40-60 cm	20-40 cm	1-20 cm
Smart Bin Mass (kg)	1-4 kg	4-10 kg	2022-10-18
vHeight: Height of garbage deposited which is measured from top of smart bin.
vMass: Weight of garbage deposited in smart bin.
Based on the categorized labels and sensory values aggregated, a total of 9 distinct scenarios are feasible which is shown in table 3.
Table. Scenarios to bin metrics mapping and labeling
Scenario	Height (H)	Mass (M)	Garbage Level (GL)
Scenario 1	Normal	Normal	0
Scenario 2	Normal	Moderate	0
Scenario 3	Normal	Peak	1
Scenario 4	Moderate	Normal	0
Scenario 5	Moderate	Moderate	1
Scenario 6	Moderate	Peak	2
Scenario 7	Peak	Normal	1
Scenario 8	Peak	Moderate	2
Scenario 9	Peak	Peak	2
vLevel 0: No action.
vLevel 1: No action.
vLevel 2: Alert notification to base global sink (GS) and users.
The degree of concentration for all these hazardous gases along with their predefined threshold level are shown in table 4.
Table. Poisonous Gas Range and Threshold details
	NO2	CO	CH4
Concentration level (ppm)	0.25 - 5	20 - 1000	300 - 10000
Predefined Threshold level (ppm)	2.625	510	5150

## Sheet: Data
Smart Bin 1			Smart Bin 2			Smart Bin 3			LS	Poisonous gas level
H(cm)	M(kg)	GL	H(cm)	M(kg)	GL	H(cm)	M(kg)	GL	M(kg)	No2(ppm)	CO(ppm)	CH4(ppm)
16.5	15.8	2	43.3	3.5	0	41.3	3.2	0	3.7	0.37	84	1000
48.7	15.5	1	46.5	3.2	0	45.5	3.1	0	4.8	0.46	200	2000
33.4	11.2	2	42.5	14.1	1	42.8	14.6	1	6.4	0.52	100	1500
52.1	1.9	0	14.7	11.4	2	32.8	5.7	0	8.3	0.29	300	1800
12.7	5.9	2	43.4	11.7	1	24.4	3.7	0	9.2	1.3	200	2100
17.5	7.5	2	34.5	3.5	0	12.7	13.2	2	9.6	1.6	220	2400
15.7	7.6	2	26.3	7.4	0	32.1	3.8	0	10.2	2.2	150	3000
27.9	13.8	2	29.4	16.8	2	32.6	8.4	1	10.3	0.86	310	3100
41.3	3.6	0	42.3	13.2	1	26.8	17.9	2	10.5	2.6	420	2600
41.8	3.7	0	52.4	15.3	1	52.1	15.9	1	10.8	3.1	300	2800
43.5	2.1	0	18.2	15.4	2	18.5	13.4	2	11.3	2.7	260	3100
32.8	5.7	0	13.4	6.8	1	13.9	4.8	1	11.6	1.8	170	3000
24.4	3.7	0	42.8	14.2	1	35.8	16.5	2	11.9	3.3	250	2000
12.7	13.2	2	34.4	3.7	0	18.5	17.8	2	12.2	2.9	360	1000
32.1	3.8	0	32.1	3.8	0	16.8	7.3	2	12.4	2.4	100	1500
32.6	8.4	1	32.6	8.4	1	25.4	12.8	2	12.6	3.2	200	1900
26.8	17.9	2	26.8	17.9	2	26.8	17.9	2	12.9	1.4	100	2200
45.2	14.2	1	45.2	14.2	1	45.2	14.2	1	13.2	0.9	90	2800
41.4	11.7	1	41.4	11.7	1	41.4	11.7	1	14.5	2.5	220	2900
33.5	3.9	0	33.5	3.9	0	33.5	3.9	0	14.6	1.7	400	3000
26.6	7.4	0	26.6	7.4	0	26.6	7.4	0	14.7	3.6	200	1300
29.1	16.8	2	29.1	16.8	2	29.1	16.8	2	15.6	4.2	320	1700
42.7	13.2	1	42.7	13.2	1	42.7	13.2	1	16.4	1.7	380	1900
52.1	15.9	1	52.1	15.9	1	52.1	15.9	1	17.3	3.8	390	2000
18.5	15.4	2	18.5	15.4	2	18.5	15.4	2	17.5	0.75	280	2300
13.9	6.8	1	13.9	6.8	1	13.9	6.8	1	17.7	0.92	190	2400
35.6	13.5	2	35.6	13.5	2	35.6	13.5	2	17.9	1.6	100	2500
18.5	17.8	2	18.5	17.8	2	18.5	17.8	2	18.1	0.6	120	2800
43.2	13.9	1	43.2	13.9	1	43.2	13.9	1	18.4	3.4	110	3100
36.6	3.4	0	36.6	3.4	0	36.6	3.4	0	18.7	3.1	100	3200
11.1	6.5	1	11.1	6.5	1	11.1	6.5	1	19.4	2.3	220	3500
14.7	8.7	2	14.7	8.7	2	14.7	8.7	2	19.6	0.8	190	900
32.1	8.9	0	32.1	8.9	0	32.1	8.9	0	19.8	1.1	170	1900
19.4	14.1	2	19.4	14.1	2	19.4	14.1	2	2.3	0.4	210	2000
28.4	16.4	2	28.4	16.4	2	24.1	16.9	2	4.4	1.3	180	1800
31.2	9.2	0	31.2	9.2	0	47.7	13.6	1	5.4	1.4	150	2000
48.9	17.4	1	48.9	17.4	1	26.1	16.6	2	6.3	1.9	180	2100
27.2	3.3	0	27.2	3.3	0	19.6	17.3	2	7.2	2.3	200	2400
46.6	17.4	1	46.6	17.4	1	43.6	13.5	1	8.6	1.6	210	3000
41.1	16.5	1	41.1	16.5	1	35.6	3.7	0	10.7	3.3	300	2900
26.7	8.7	1	26.7	8.7	1	15.1	6.9	1	10.9	2.8	200	2700
32.9	13.6	2	32.9	13.6	2	14.9	8.5	2	11.4	3.8	140	3000
22.4	4.6	0	22.4	4.6	0	32.6	8.2	0	11.6	2.6	210	1000
56.3	16.4	1	56.3	16.4	1	56.3	16.4	1	11.9	1.7	310	1400
11.2	11.2	2	52.4	15.3	1	15.9	8.3	2	12.3	0.8	200	1900
52.1	15.9	1	18.2	15.4	2	37.3	8.8	0	12.4	0.55	300	2000
18.5	13.4	2	13.4	6.8	1	18.8	14.9	2	12.5	1.2	120	2200
13.9	4.8	1	42.8	14.2	1	43.2	12.5	1	12.8	1.4	150	2400
35.8	16.5	2	34.4	3.7	0	33.7	3.9	0	13.2	2.4	360	1200
18.5	17.8	2	18.5	17.8	2	58.9	1.4	0	14.2	2.9	100	1800
16.8	7.3	2	16.8	7.3	2	22.4	4.8	0	14.4	3.1	200	1400
25.4	12.8	2	25.4	12.8	2	25.4	12.8	2	14.7	1.9	270	2100
45.8	3.7	0	45.8	3.7	0	45.8	3.7	0	14.6	0.9	380	2000
48.9	2.8	0	48.9	2.8	0	48.9	2.8	0	14.7	3.2	180	2900
36.8	4.7	0	36.8	4.7	0	36.8	4.7	0	15.6	2.9	270	2700
14.7	9.7	2	14.7	9.7	2	14.7	9.7	2	17.1	1.7	310	2200
32.1	8.9	0	32.1	8.9	0	32.1	8.9	0	17.4	0.4	180	2400
19.8	12.1	2	19.8	12.1	2	19.8	12.1	2	17.9	0.75	280	1800
28.4	16.4	2	28.4	16.4	2	28.4	16.4	2	18.2	1.8	160	2200
13.9	7.9	2	13.9	7.9	2	19.4	14.1	2	18.5	1.9	190	2400
26.4	14.8	2	26.4	14.8	2	28.4	16.4	2	19.2	0.4	270	1800
41.8	3.9	0	41.8	3.9	0	31.2	9.2	0	19.4	1.7	310	2000
43.5	2.7	0	43.5	2.7	0	48.9	17.4	1	19.6	1.8	180	2900
44.8	14.6	1	44.8	14.6	1	27.2	3.3	0	19.6	2.6	120	2700
39.9	3.3	0	39.9	3.3	0	46.6	17.4	1	19.9	0.95	280	3000
37.1	13.2	2	37.1	13.2	2	41.1	16.5	1	1.8	3.1	400	1000
55.1	1.4	0	55.1	1.4	0	55.1	1.4	0	2.9	2.2	210	1000
28.6	6.4	0	28.6	6.4	0	28.6	6.4	0	4.7	1.4	310	1800
29.1	16.5	2	29.1	16.5	2	29.1	16.5	2	5.2	0.9	200	1400
44.7	13.8	1	44.7	13.8	1	44.7	13.8	1	6.3	0.75	300	2100
18.2	17.8	2	18.2	17.8	2	18.2	17.8	2	7.2	1.8	120	2000
16.8	7.7	2	16.8	7.7	2	27.4	14.8	2	6.3	2.1	150	2400
27.4	12.8	2	27.4	12.8	2	45.8	3.7	0	7.2	2.8	360	1200
53.8	2.7	0	53.8	2.7	0	43.5	2.6	0	8.2	3.2	100	1800
24.8	3.7	0	24.8	3.7	0	24.9	3.8	0	9.7	3.1	180	1400
11.7	13.2	2	11.7	13.2	2	15.9	8.3	2	9.9	1.9	280	2100
32.1	2.8	0	32.1	2.8	0	37.3	8.8	0	11.9	0.4	160	2000
32.3	8.9	1	32.3	8.9	1	18.8	14.9	2	12.2	0.8	310	2900
12.5	6.4	1	12.5	6.4	1	43.2	12.5	1	12.9	1.4	180	1900
32.6	13.5	2	43.5	2.6	0	33.7	3.9	0	12.9	1.5	120	2400
18.5	15.8	2	24.9	3.8	0	58.9	1.4	0	12.9	2.3	280	1800
48.2	15.5	1	25.2	3.8	0	22.4	4.8	0	13.2	1.5	400	2000
35.7	11.2	2	39.8	4.1	0	32.6	13.5	2	14.5	1.4	180	2900
56.1	1.6	0	28.4	16.1	2	18.5	15.8	2	18.2	2.2	200	3000
12.6	5.8	2	12.6	5.8	2	48.2	15.5	1	18.5	1.5	160	3000
16.5	7.2	2	16.5	7.2	2	35.7	11.2	2	19.1	1.9	420	1500
16.1	7.2	2	16.1	7.2	2	56.1	1.6	0	19.9	0.9	300	1800
27.4	13.8	2	27.4	13.8	2	27.4	13.8	2	1.2	3.2	260	2100
53.2	2.7	0	53.2	2.7	0	53.2	2.7	0	1.8	2.9	170	2400
25.8	3.5	0	52.4	15.3	1	25.8	3.5	0	2.9	1.7	250	3000
37.8	4.8	0	18.2	15.4	2	37.8	4.8	0	4.7	0.4	360	2700
14.9	8.7	2	13.4	6.8	1	14.9	8.7	2	5.2	0.75	100	2600
37.1	8.1	0	42.8	14.2	1	37.1	8.1	0	6.3	1.8	200	2800
17.8	14.1	2	34.4	3.7	0	17.8	14.1	2	7.2	1.9	100	3100
34.2	9.1	0	34.2	9.1	0	34.2	9.1	0	7.3	0.4	90	3000
48.4	18.1	1	48.4	18.1	1	12.5	6.4	1	7.3	1.7	130	2200
29.2	3.8	0	29.2	3.8	0	32.6	13.5	2	7.3	2.8	160	2000
45.8	3.7	0	45.8	3.7	0	18.5	15.8	2	7.9	3.2	190	2400
43.9	2.1	0	43.9	2.1	0	48.2	15.5	1	7.9	3.1	270	1200
34.8	5.7	0	34.8	5.7	0	35.7	11.2	2	8.8	1.9	310	1800
24.9	3.7	0	24.9	3.7	0	56.1	1.6	0	9.3	0.4	180	1400
25.8	3.8	0	25.8	3.8	0	25.8	3.8	0	9.5	0.8	120	2100
37.8	4.1	0	37.8	4.1	0	37.8	4.1	0	11.9	1.4	280	2000
17.9	8.7	2	17.9	8.7	2	17.9	8.7	2	12.2	1.5	400	2100
50.1	1.4	0	50.1	1.4	0	50.1	1.4	0	12.4	2.3	210	1800
28.6	6.9	0	28.6	6.9	0	28.6	6.9	0	13.2	1.5	260	2400
27.1	16.3	2	27.1	16.3	2	27.1	16.3	2	13.2	2.1	270	1800
44.7	13.1	1	44.7	13.1	1	44.7	13.1	1	13.5	2.5	250	2200
26.1	16.5	2	26.1	16.5	2	26.1	16.5	2	13.6	1.7	360	2400
43.7	13.2	1	43.7	13.2	1	43.7	13.2	1	13.7	3.6	100	1200
52.1	15.2	1	52.1	15.2	1	52.1	15.2	1	13.8	4.3	200	1800
18.5	15.8	2	18.5	15.8	2	18.5	15.8	2	13.8	1.7	100	1400
25.2	3.3	0	25.2	3.3	0	25.2	3.3	0	13.9	3.8	170	2300
37.3	4.4	0	37.3	4.4	0	37.3	4.4	0	14.7	0.75	130	2000
15.9	8.8	2	15.9	8.8	2	15.9	8.8	2	15.4	0.91	150	2600
16.9	7.5	2	16.9	7.5	2	16.9	7.5	2	17.2	1.7	190	2700
27.4	14.8	2	27.4	14.8	2	27.4	14.8	2	17.4	2.6	270	1400
45.8	3.7	0	45.8	3.7	0	45.8	3.7	0	17.6	3.7	310	2400
43.5	2.6	0	43.5	2.6	0	43.5	2.6	0	17.6	2.1	180	1600
24.9	3.8	0	24.9	3.8	0	24.9	3.8	0	17.7	2.7	120	1200
25.2	3.8	0	25.2	3.8	0	25.2	3.8	0	19.2	0.5	380	2800
39.8	4.1	0	39.8	4.1	0	39.8	4.1	0	19.4	0.4	210	1800
28.4	16.1	2	28.4	16.1	2	28.4	16.1	2	19.6	1.7	310	2100
33.2	9.2	0	33.2	9.2	0	33.2	9.2	0	19.7	2.8	200	2400
42.9	17.4	1	42.9	17.4	1	42.9	17.4	1	19.8	3.2	300	1600
27.2	3.8	0	27.2	3.8	0	27.2	3.8	0	1.1	3.1	120	1900
29.4	14.8	2	29.4	14.8	2	29.4	14.8	2	1.2	1.9	150	2600
47.8	3.2	0	52.4	15.3	1	47.8	3.2	0	1.8	0.4	360	2800
43.2	2.7	0	18.2	15.4	2	43.2	2.7	0	1.8	0.8	100	2400
41.8	12.6	1	13.4	6.8	1	41.8	12.6	1	1.9	1.4	180	3000
39.2	3.3	0	42.8	14.2	1	39.2	3.3	0	2.1	1.5	280	3100
12.1	5.4	2	34.4	3.7	0	12.1	5.4	2	2.2	2.3	160	1000
16.8	8.5	2	16.8	8.5	2	16.8	8.5	2	2.3	1.5	310	1500
25.4	14.8	2	25.4	14.8	2	25.4	14.8	2	2.5	2.1	180	1900
44.8	3.3	0	44.8	3.3	0	44.8	3.3	0	2.6	2.5	120	1700
36.8	4.9	0	36.8	4.9	0	36.8	4.9	0	4.7	1.3	280	1500
15.9	8.3	2	36.6	3.4	0	15.9	8.3	2	5.1	1.3	100	1400
37.3	8.8	0	11.1	6.5	1	15.9	8.3	2	5.1	1.8	200	2100
18.8	14.9	2	14.7	8.7	2	37.3	8.8	0	5.5	2.1	100	2000
13.7	13.2	2	32.1	8.9	0	18.8	14.9	2	5.7	1.9	90	2100
32.9	2.8	0	19.4	14.1	2	43.7	12.5	1	5.9	1.6	130	1800
35.3	8.4	1	28.4	16.4	2	33.5	3.5	0	6.2	0.5	160	2400
12.9	6.6	1	31.2	9.2	0	58.9	1.8	0	6.2	3.5	190	1800
26.6	6.8	0	48.9	17.4	1	24.4	4.8	0	7.3	2.5	270	2200
24.1	16.9	2	27.2	3.3	0	24.1	16.4	2	7.4	1.6	310	2400
47.7	13.6	1	46.6	17.4	1	47.7	13.6	1	7.5	0.3	180	1200
26.1	16.6	2	26.1	16.6	2	26.1	16.6	2	8.8	0.7	120	1800
19.6	17.3	2	19.6	17.3	2	19.6	17.3	2	8.8	1.9	280	1000
43.6	13.5	1	43.6	13.5	1	43.6	13.5	1	9.7	1.4	400	1800
35.6	3.7	0	35.6	3.7	0	35.6	3.7	0	10.1	0.7	210	1400
15.1	6.9	1	15.1	6.9	1	15.1	6.9	1	10.5	1.4	260	2100
14.9	8.5	2	14.9	8.5	2	14.9	8.5	2	11.2	2.6	320	2000
32.6	8.2	0	32.6	8.2	0	32.6	8.2	0	11.2	2.3	380	2400
13.4	4.8	1	13.4	4.8	1	13.4	4.8	1	11.6	2.3	390	1200
32.8	16.5	2	32.8	16.5	2	18.5	17.8	2	11.9	1.8	280	1800
18.5	15.8	2	18.5	15.8	2	16.8	7.3	2	11.9	3.2	190	1400
16.8	7.9	2	16.8	7.9	2	25.4	12.8	2	12.2	4.1	100	2000
25.4	12.4	2	25.4	12.4	2	26.8	17.9	2	12.5	1.3	120	1500
44.8	3.4	0	44.8	3.4	0	45.2	14.2	1	12.5	3.6	110	1800
16.5	6.5	2	16.5	6.5	2	41.4	11.7	1	12.7	0.7	100	2100
27.6	14.8	2	27.6	14.8	2	33.5	3.9	0	12.8	0.8	220	2400
45.9	3.7	0	45.9	3.7	0	26.6	7.4	0	13.8	1.6	190	3000
47.1	2.6	0	47.1	2.6	0	29.1	16.8	2	13.9	2.9	280	3100
42.8	14.9	1	42.8	14.9	1	42.7	13.2	1	14.7	3.2	400	2600
36.9	3.7	0	36.9	3.7	0	52.1	15.9	1	15.2	2.9	210	2800
32.7	11.7	2	32.7	11.7	2	32.7	11.7	2	17.2	1.7	260	3100
55.1	2.6	0	55.1	2.6	0	55.1	2.6	0	17.3	3.5	320	3000
10.6	5.1	2	10.6	5.1	2	10.6	5.1	2	18.2	2.7	380	2000
16.5	7.9	2	16.5	7.9	2	19.6	17.3	2	18.5	2.2	390	1000
10.1	5.5	2	10.1	5.5	2	43.6	12.5	1	18.5	3.1	280	1500
16.1	8.5	2	16.1	8.5	2	35.5	3.7	0	18.8	1.8	190	1900
22.4	14.3	2	22.4	14.3	2	19.5	15.8	2	18.9	0.6	180	2100
32.3	13.6	2	32.3	13.6	2	48.2	14.4	1	19.2	2.3	120	2000
26.8	4.8	0	26.8	4.8	0	26.8	4.8	0	19.4	1.5	280	2400
46.3	16.9	1	46.3	16.9	1	46.3	16.9	1	19.4	3.3	400	1200
14.2	11.6	2	14.2	11.6	2	14.2	11.6	2	19.5	4.1	210	1800
53.1	14.4	1	53.1	14.4	1	53.1	14.4	1	19.6	1.3	260	1400
26.2	3.7	0	26.2	3.7	0	26.2	3.7	0	19.7	3.4	270	2000
17.7	13.2	2	17.7	13.2	2	17.7	13.2	2	19.8	2.1	250	1500
32.1	3.3	0	32.1	3.3	0	32.1	3.3	0	19.8	2.4	360	1800
32.6	8.9	1	32.6	8.9	1	32.6	8.9	1	19.8	1.9	200	1800
26.3	17.9	2	26.3	17.9	2	55.3	1.4	0	19.8	3.3	210	2000
48.2	14.4	1	48.2	14.4	1	28.6	6.1	0	1.1	4.4	200	2100
40.4	11.7	1	40.4	11.7	1	28.1	16.8	2	1.2	1.2	200	2400
20.4	16.6	2	20.4	16.6	2	20.4	16.6	2	1.5	3.9	140	3000
19.6	17.3	2	19.6	17.3	2	19.6	17.3	2	1.7	0.6	210	2900
43.6	12.5	1	43.6	12.5	1	43.6	12.5	1	1.9	0.4	310	2700
35.5	3.7	0	35.5	3.7	0	35.5	3.7	0	2.1	2.7	200	3000
19.5	15.8	2	19.5	15.8	2	19.5	15.8	2	2.2	1.4	300	1000
25.2	3.6	0	25.2	3.6	0	48.2	14.4	1	2.4	1.8	120	1400
34.8	4.4	0	34.8	4.4	0	40.4	11.7	1	2.7	2.4	150	1900
10.9	8.8	2	10.9	8.8	2	20.4	16.6	2	2.8	1.8	200	2000
16.4	7.7	2	16.4	7.7	2	19.6	17.3	2	3.8	1.5	100	2200
30.1	13.2	2	30.1	13.2	2	43.6	12.5	1	3.8	0.6	90	2400
55.3	1.4	0	55.3	1.4	0	55.3	1.4	0	3.8	3.6	220	1400
28.6	6.1	0	28.6	6.1	0	28.6	6.1	0	4.7	2.5	400	2100
28.1	16.8	2	28.1	16.8	2	28.1	16.8	2	5.1	1.5	200	2000
23.7	16.9	2	16.5	8.2	2	19.3	17.3	2	5.2	0.8	320	2900
45.6	15.2	1	25.8	14.8	2	44.6	12.3	1	5.3	0.7	380	2700
41.7	11.9	1	46.8	3.3	0	35.7	3.9	0	5.3	1.9	390	2200
32.5	3.9	0	36.4	4.9	0	19.9	15.8	2	6.2	1.2	280	2400
26.6	8.4	0	36.6	3.2	0	46.2	14.4	1	7.1	3.3	190	1800
29.8	16.8	2	11.1	6.1	1	26.8	4.5	0	7.2	2.6	100	2200
44.7	13.2	1	16.6	8.9	2	46.1	16.5	1	7.3	1.6	120	2400
51.1	15.5	1	24.4	14.3	2	14.8	11.9	2	7.7	0.8	110	1800
18.9	15.4	2	32.9	13.6	2	53.6	14.8	1	7.9	0.9	100	2000
14.9	6.6	1	27.8	4.5	0	26.8	3.9	0	8.3	1.1	140	2900
15.7	8.7	2	46.3	16.5	1	17.4	13.9	2	10.1	1.2	210	2700
36.3	8.5	0	14.7	11.4	2	55.8	1.9	0	10.5	0.9	310	3000
18.5	14.9	2	43.4	11.7	1	28.6	6.4	0	11.2	1.5	200	1900
12.7	13.2	2	34.5	3.5	0	29.1	16.5	2	11.2	2.3	300	2000
35.9	2.4	0	26.3	7.4	0	44.7	13.8	1	11.7	2.2	120	2200
35.7	8.9	1	29.4	16.8	2	18.2	17.8	2	11.8	0.6	150	2400
12.1	6.6	1	42.3	13.2	1	27.8	12.8	2	11.9	3.1	200	1400
26.3	6.8	0	52.4	15.3	1	45.6	3.7	0	12.2	2.7	100	2100
27.2	3.9	0	18.2	15.4	2	43.2	2.6	0	12.4	1.7	90	2000
37.3	4.2	0	13.4	6.8	1	24.9	3.8	0	12.5	0.8	220	2900
15.9	8.5	2	42.8	14.2	1	33.5	3.3	0	12.6	0.9	400	2700
16.5	7.5	2	34.4	3.7	0	26.6	7.7	0	12.7	1.1	190	3000
27.2	14.8	2	32.4	11.2	2	29.1	16.4	2	13.1	1.3	270	1000
44.4	3.7	0	52.6	1.3	0	42.3	13.2	1	13.2	0.9	310	1000
43.2	2.3	0	12.6	5.7	2	52.5	15.4	1	13.4	1.2	180	1800
24.6	2.8	0	10.6	5.5	2	18.7	15.1	2	13.5	1.3	120	1400
25.8	3.3	0	16.5	8.3	2	13.6	6.4	1	13.9	2.2	280	2100
16.5	15.8	2	24.7	14.7	2	35.2	13.3	2	14.2	1.4	400	2000
48.7	15.5	1	35.3	13.9	2	18.2	17.3	2	15.2	3.1	210	2400
35.4	11.2	2	26.3	4.4	0	43.6	12.5	1	17.1	2.9	260	1200
55.1	1.9	0	13.4	6.8	1	55.3	1.4	0	17.1	3.6	270	1800
12.7	5.8	2	42.8	14.2	1	28.6	6.1	0	17.1	2.8	250	1400
17.5	7.5	2	34.4	3.7	0	28.1	16.8	2	17.1	1.9	360	2100
16.7	7.6	2	32.4	11.2	2	18.2	17.3	2	18.1	0.9	100	2000
27.9	13.8	2	42.7	13.2	1	43.6	12.5	1	18.4	0.8	200	2900
41.3	3.6	0	52.1	15.3	1	35.7	3.9	0	18.8	1.1	100	3000
47.6	3.1	0	18.2	15.2	2	56.1	1.6	0	18.8	1.4	280	1000
42.4	14.6	1	13.8	6.6	1	25.8	3.8	0	18.8	2.2	400	1000
34.9	3.3	0	45.8	14.6	1	37.8	4.1	0	18.9	2.7	210	1800
33.2	13.2	2	36.4	3.7	0	17.9	8.7	2	19.2	3.1	260	1400
52.6	1.9	0	32.4	11.8	2	50.1	1.4	0	19.4	1.6	270	1800
14.4	5.8	2	55.6	1.3	0	28.1	16.8	2	19.5	1.7	300	2000
35.4	13.5	2	12.3	5.2	2	19.3	17.3	2	1.2	0.9	270	1800
19.5	17.8	2	48.9	17.4	1	44.6	12.3	1	1.5	3.8	250	1000
43.7	16.7	1	27.2	3.3	0	15.9	8.3	2	2.2	2.2	360	1800
32.3	3.1	0	46.6	17.4	1	37.3	8.8	0	2.3	1.3	100	1400
47.3	3.1	0	24.2	2.3	0	18.8	14.9	2	2.4	0.3	200	2100
42.2	15.6	1	18.8	16.4	2	43.2	12.5	1	2.6	0.9	270	2000
34.9	4.3	0	13.4	7.6	1	33.7	3.9	0	2.6	1.2	310	2200
33.5	15.2	2	42.3	14.7	1	58.9	1.4	0	2.8	1.6	330	2300
34.4	4.2	0	38.1	3.9	0	22.4	4.8	0	2.9	1.2	280	1800
16.5	15.8	2	29.4	16.8	2	55.1	2.6	0	3.8	1.5	100	2700
48.7	15.5	1	42.3	13.2	1	10.6	5.1	2	3.8	0.6	90	3000
33.4	11.2	2	52.4	15.3	1	19.6	17.3	2	3.8	0.6	220	1000
52.1	1.9	0	18.2	15.4	2	43.6	12.5	1	4.7	0.4	400	1000
12.7	5.9	2	13.4	6.8	1	35.5	3.7	0	5.1	2.7	360	1800
17.5	7.5	2	42.8	14.2	1	19.5	15.8	2	5.2	1.4	120	1400
15.7	7.6	2	34.4	3.7	0	48.2	14.4	1	5.3	1.8	110	2100
27.9	13.8	2	32.4	11.2	2	26.8	4.8	0	5.3	2.4	100	3000
41.3	3.6	0	52.6	1.3	0	46.3	16.9	1	6.2	1.8	220	1900
41.8	3.7	0	12.6	5.7	2	14.2	11.6	2	7.1	1.5	190	2000
43.5	2.1	0	10.6	5.5	2	53.1	14.4	1	7.2	0.6	280	2200
32.8	5.7	0	16.5	8.3	2	26.2	3.7	0	7.3	3.6	400	2400
24.4	3.7	0	24.7	14.7	2	17.7	13.2	2	7.7	1.8	120	1400
12.7	13.2	2	52.8	1.3	0	32.1	3.3	0	7.9	0.9	280	2100
35.7	3.9	0	13.7	13.2	2	26.3	6.8	0	8.3	2.5	400	2200
56.1	1.6	0	32.9	2.8	0	27.2	3.9	0	10.1	1.7	140	2400
25.8	3.8	0	35.3	8.4	1	37.3	4.2	0	10.5	3.6	100	1800
37.8	4.1	0	12.9	6.6	1	15.9	8.5	2	11.2	4.2	280	2200
17.9	8.7	2	26.6	6.8	0	16.5	7.5	2	11.2	1.7	400	2400
50.1	1.4	0	24.1	16.9	2	27.2	14.8	2	11.7	3.8	210	1800
28.1	16.8	2	47.7	13.6	1	44.4	3.7	0	11.8	0.75	260	2000
19.3	17.3	2	26.1	16.6	2	43.2	2.3	0	11.9	0.9	270	2900
44.6	12.3	1	19.6	17.3	2	24.6	2.8	0	12.2	0.8	300	2600
15.9	8.3	2	43.6	13.5	1	25.8	3.3	0	12.4	1.1	200	2000
37.3	8.8	0	35.6	3.7	0	16.5	15.8	2	13.7	1.4	270	1500
18.8	14.9	2	34.4	3.7	0	48.2	14.4	1	14.2	1.7	310	1800
43.2	12.5	1	32.4	11.2	2	26.8	4.8	0	15.5	0.4	280	2100
33.7	3.9	0	52.6	1.3	0	46.3	16.9	1	16.3	0.75	300	2400
32.4	11.2	2	16.5	15.8	2	8.7	37.3	2	17.9	1.8	190	1000
52.6	1.3	0	48.7	15.5	1	8.9	18.8	0	18.8	1.9	200	1400
12.6	5.7	2	33.4	11.2	2	14.1	43.7	2	18.8	0.4	100	1900
10.6	5.5	2	52.1	1.9	0	16.4	33.5	2	18.8	1.7	300	1400
16.5	8.3	2	12.7	5.9	2	9.2	58.9	0	18.9	2.8	200	2100
24.7	14.7	2	17.5	7.5	2	17.4	24.4	1	19.2	3.2	220	2000
52.8	1.3	0	15.7	7.6	2	3.3	24.1	0	19.4	3.1	150	2900
13.7	13.2	2	27.9	13.8	2	17.4	47.7	1	19.5	1.9	310	2700
32.9	2.8	0	41.3	3.6	0	16.6	26.1	2	1.2	0.4	420	3000
35.3	8.4	1	41.8	3.7	0	17.3	19.6	2	2.3	0.8	300	1000
12.9	6.6	1	43.5	2.1	0	13.5	43.6	1	4.4	1.6	260	1000
26.6	6.8	0	32.8	5.7	0	3.7	35.6	0	5.4	0.8	170	2000
16.6	8.9	2	24.4	3.7	0	6.9	15.1	1	6.3	0.9	250	1500
24.4	14.3	2	12.7	13.2	2	8.5	14.9	2	7.2	1.1	200	1800
32.9	13.6	2	32.1	3.8	0	8.2	32.6	0	8.6	1.2	300	2100
27.8	4.5	0	32.6	8.4	1	43.3	3.5	0	10.7	0.9	120	2400
46.3	16.5	1	26.8	17.9	2	46.5	3.2	0	10.9	1.5	180	3000
14.7	11.4	2	15.9	8.5	2	42.5	14.1	1	11.4	2.3	200	3100
43.4	11.7	1	16.5	7.5	2	14.7	11.4	2	11.6	1.7	140	3000
34.5	3.5	0	27.2	14.8	2	43.4	11.7	1	11.9	0.9	210	3100
26.3	7.4	0	44.4	3.7	0	34.5	3.5	0	12.3	3.8	310	2600
29.4	16.8	2	43.2	2.3	0	26.3	7.4	0	12.4	2.2	200	2800
42.3	13.2	1	24.6	2.8	0	29.4	16.8	2	12.5	1.3	300	3100
52.4	15.3	1	25.8	3.3	0	42.3	13.2	1	12.8	0.3	120	3000
18.2	15.4	2	16.5	15.8	2	52.4	15.3	1	13.2	0.9	190	2000
13.4	6.8	1	48.2	14.4	1	18.2	15.4	2	14.2	1.2	270	1800
42.8	14.2	1	26.8	4.8	0	13.4	6.8	1	14.4	1.6	310	2200
34.4	3.7	0	46.3	16.9	1	42.8	14.2	1	14.7	1.2	180	2400
26.8	17.9	2	8.7	37.3	2	34.4	3.7	0	14.6	0.9	120	1800
15.9	8.5	2	37.3	8.8	0	32.1	3.8	0	14.7	1.5	280	2000
27.2	14.8	2	18.8	14.9	2	32.6	8.4	1	15.6	2.3	400	2200
44.4	3.7	0	43.2	12.5	1	48.2	14.4	1	17.1	2.2	370	2100
32.1	3.8	0	43.5	2.1	0	13.5	43.6	1	18.8	1.6	260	1000
32.6	8.4	1	32.8	5.7	0	3.7	35.6	0	3.1	0.8	170	2000
26.8	17.9	2	24.4	3.7	0	6.9	15.1	1	5.4	0.9	250	1500
15.9	8.5	2	12.7	13.2	2	8.5	14.9	2	5.9	1.1	200	1800
16.5	7.5	2	32.1	3.8	0	8.2	32.6	0	7.8	1.2	300	2100
27.2	14.8	2	32.6	8.4	1	43.3	3.5	0	10.3	0.9	120	2400
44.4	3.7	0	26.8	17.9	2	46.5	3.2	0	10.9	1.5	180	3000
43.2	2.3	0	15.9	8.5	2	42.5	14.1	1	11.4	2.3	200	3100
24.6	2.8	0	16.5	7.5	2	14.7	11.4	2	11.6	1.7	140	3000
25.8	3.3	0	27.2	14.8	2	43.4	11.7	1	11.9	0.9	210	3100
16.5	15.8	2	25.8	3.3	0	42.3	13.2	1	12.8	0.3	120	3000
48.2	14.4	1	16.5	15.8	2	52.4	15.3	1	13.2	0.9	190	2000
26.8	4.8	0	32.4	11.2	2	26.8	4.8	0	15.5	0.4	280	2100
46.3	16.9	1	52.6	1.3	0	46.3	16.9	1	16.3	0.75	300	2400
8.7	37.3	2	16.5	15.8	2	8.7	37.3	2	17.9	1.8	190	1000
8.2	32.6	0	48.7	15.5	1	8.9	18.8	0	18.8	1.9	200	1400
43.3	3.5	0	33.4	11.2	2	14.1	43.7	2	18.8	0.4	100	1900
46.5	3.2	0	52.1	1.9	0	16.4	33.5	2	18.8	1.7	300	1400
42.5	14.1	1	12.7	5.9	2	9.2	58.9	0	18.9	2.8	200	2100
14.7	11.4	2	17.5	7.5	2	17.4	24.4	1	19.2	3.2	220	2000
43.4	11.7	1	15.7	7.6	2	3.3	24.1	0	19.4	3.1	150	2900
34.5	3.5	0	27.9	13.8	2	17.4	47.7	1	19.5	1.9	310	2700
26.3	7.4	0	41.3	3.6	0	16.6	26.1	2	1.2	0.4	420	3000
29.4	16.8	2	41.8	3.7	0	17.3	19.6	2	2.6	0.8	300	1000
42.3	13.2	1	43.5	2.1	0	13.5	43.6	1	4.4	1.6	260	1000
52.4	15.3	1	26.1	16.6	2	26.1	16.6	2	8.8	0.7	120	1800
18.2	15.4	2	19.6	17.3	2	19.6	17.3	2	8.9	1.9	280	1000
13.4	6.8	1	43.6	13.5	1	43.6	13.5	1	9.7	1.4	400	1800
42.8	14.2	1	35.6	3.7	0	35.6	3.7	0	10.1	0.7	210	1400
34.4	3.7	0	15.1	6.9	1	15.1	6.9	1	10.3	1.4	260	2100
32.6	8.9	1	14.9	8.5	2	14.9	8.5	2	11.2	2.6	320	2000
55.3	1.4	0	32.6	8.2	0	32.6	8.2	0	11.8	2.3	380	2400
28.6	6.1	0	13.4	4.8	1	13.4	4.8	1	11.9	2.3	390	1200
28.1	16.8	2	32.8	16.5	2	18.5	17.8	2	11.9	1.8	280	1800
20.4	16.6	2	18.5	15.8	2	16.8	7.3	2	12.5	3.2	190	1400
19.6	17.3	2	16.8	7.9	2	25.4	12.8	2	12.8	4.1	100	2000
43.6	12.5	1	25.4	12.4	2	26.8	17.9	2	13.2	1.3	120	1500
35.5	3.7	0	44.8	3.4	0	45.2	14.2	1	13.7	3.6	110	1800
19.5	15.8	2	16.5	6.5	2	41.4	11.7	1	14.6	0.7	100	2100
48.2	14.4	1	27.6	14.8	2	33.5	3.9	0	16.4	0.8	220	2400
40.4	11.7	1	45.9	3.7	0	26.6	7.4	0	17.3	1.6	190	3000
20.4	16.6	2	45.7	3.9	0	26.5	7.5	0	18.6	1.5	170	2800
19.6	17.3	2	43.3	3.5	0	41.3	3.2	0	3.7	0.37	84	1000
43.6	12.5	1	46.5	3.2	0	45.5	3.1	0	4.8	0.46	200	2000
28.4	16.4	2	42.5	14.1	1	42.8	14.6	1	6.4	0.52	100	1500
13.9	7.9	2	14.7	11.4	2	32.8	5.7	0	8.6	0.29	300	1800
26.4	14.8	2	43.4	11.7	1	24.4	3.7	0	9.2	1.3	200	2100
41.8	3.9	0	34.5	3.5	0	12.7	13.2	2	9.6	1.6	220	2400
43.5	2.7	0	26.3	7.4	0	32.1	3.8	0	10.2	2.2	150	3000
44.8	14.6	1	29.4	16.8	2	32.6	8.4	1	10.3	0.86	310	3100
39.9	3.3	0	42.3	13.2	1	26.8	17.9	2	10.6	2.6	420	2600
37.1	13.2	2	52.4	15.3	1	52.1	15.9	1	10.8	3.1	300	2800
55.1	1.4	0	18.2	15.4	2	18.5	13.4	2	11.3	2.7	260	3100
28.6	6.4	0	13.4	6.8	1	13.9	4.8	1	11.7	1.8	170	3000
29.1	16.5	2	42.8	14.2	1	35.8	16.5	2	11.9	3.3	250	2000
44.7	13.8	1	34.4	3.7	0	18.5	17.8	2	12.3	2.9	360	1000
18.2	17.8	2	32.1	3.8	0	16.8	7.3	2	12.4	2.4	100	1500
16.8	7.7	2	32.6	8.4	1	25.4	12.8	2	12.6	3.2	200	1900
27.4	12.8	2	26.8	17.9	2	26.8	17.9	2	12.9	1.4	100	2200
18.5	13.4	2	45.2	14.2	1	45.2	14.2	1	13.2	0.9	90	2800
13.9	4.8	1	41.4	11.7	1	41.4	11.7	1	14.5	2.5	220	2900
35.8	16.5	2	33.5	3.9	0	33.5	3.9	0	14.6	1.7	400	3000
18.5	17.8	2	26.6	7.4	0	26.6	7.4	0	14.7	3.6	200	1300
16.8	7.3	2	29.1	16.8	2	29.1	16.8	2	15.6	4.2	320	1700
25.4	12.8	2	42.7	13.2	1	42.7	13.2	1	16.4	1.7	380	1900
26.8	17.9	2	52.1	15.9	1	52.1	15.9	1	17.3	3.8	390	2000
45.2	14.2	1	18.5	15.4	2	18.5	15.4	2	17.6	0.75	280	2300
41.4	11.7	1	13.9	6.8	1	13.9	6.8	1	17.7	0.92	190	2400
33.5	3.9	0	35.6	13.5	2	35.6	13.5	2	17.9	1.6	100	2500
26.6	7.4	0	18.5	17.8	2	18.5	17.8	2	18.1	0.6	120	2800
29.1	16.8	2	43.2	13.9	1	43.2	13.9	1	18.4	3.4	110	3100
42.7	13.2	1	36.6	3.4	0	36.6	3.4	0	18.7	3.1	100	3200
44.7	13.8	1	11.1	6.5	1	11.1	6.5	1	19.4	2.3	220	3500
18.2	17.8	2	14.7	8.7	2	14.7	8.7	2	19.5	0.8	190	900
27.8	12.8	2	32.1	8.9	0	32.1	8.9	0	19.8	1.1	170	1900
45.6	3.7	0	41.3	3.6	0	16.6	26.1	2	1.2	0.4	420	3000
43.2	2.6	0	41.8	3.7	0	17.3	19.6	2	2.6	0.8	300	1000
24.9	3.8	0	43.5	2.1	0	13.5	43.6	1	4.4	1.6	260	1000
33.5	3.3	0	32.8	5.7	0	3.7	35.6	0	5.4	0.8	170	2000
26.6	7.7	0	24.4	3.7	0	6.9	15.1	1	6.3	0.9	250	1500
29.1	16.4	2	12.7	13.2	2	8.5	14.9	2	7.6	1.1	200	1800
42.3	13.2	1	32.1	3.8	0	8.2	32.6	0	8.6	1.2	300	2100
52.5	15.4	1	32.6	8.4	1	43.3	3.5	0	10.7	0.9	120	2400
18.7	15.1	2	26.8	17.9	2	46.5	3.2	0	10.9	1.5	180	3000
41.3	3.6	0	15.9	8.5	2	42.5	14.1	1	11.4	2.3	200	3100
41.8	3.7	0	16.5	7.5	2	14.7	11.4	2	11.5	1.7	140	3000
43.5	2.1	0	27.2	14.8	2	43.4	11.7	1	11.9	0.9	210	3100
32.8	5.7	0	44.4	3.7	0	34.5	3.5	0	12.3	3.8	310	2600
24.4	3.7	0	43.2	2.3	0	26.3	7.4	0	12.4	2.2	200	2800
12.7	13.2	2	24.6	2.8	0	29.4	16.8	2	12.6	1.3	300	3100
32.1	3.8	0	25.8	3.3	0	42.3	13.2	1	12.8	0.3	120	3000
32.6	8.4	1	16.5	15.8	2	52.4	15.3	1	13.2	0.9	190	2000
26.8	17.9	2	48.2	14.4	1	18.2	15.4	2	14.2	1.2	270	1800
15.9	8.5	2	26.8	4.8	0	13.4	6.8	1	14.4	1.6	310	2200
16.5	7.5	2	46.3	16.9	1	42.8	14.2	1	14.5	1.2	180	2400
12.7	5.9	2	8.7	37.3	2	34.4	3.7	0	14.6	0.9	120	1800
17.5	7.5	2	37.3	8.8	0	32.1	3.8	0	14.9	1.5	280	2000
15.7	7.6	2	18.8	14.9	2	32.6	8.4	1	15.6	2.3	400	2200
27.9	13.8	2	43.2	12.5	1	48.2	14.4	1	17.1	2.2	370	2100
41.3	3.6	0	48.2	14.4	1	28.6	6.1	0	1.1	4.4	200	2100
41.8	3.7	0	40.4	11.7	1	28.1	16.8	2	1.2	1.2	200	2400
43.5	2.1	0	20.4	16.6	2	20.4	16.6	2	1.4	3.9	140	3000
32.8	5.7	0	19.6	17.3	2	19.6	17.3	2	1.7	0.6	210	2900
24.4	3.7	0	43.6	12.5	1	43.6	12.5	1	1.8	0.4	310	2700
12.7	13.2	2	35.5	3.7	0	35.5	3.7	0	2.1	2.7	200	3000
32.1	3.8	0	19.5	15.8	2	19.5	15.8	2	2.2	1.4	300	1000
32.6	8.4	1	25.2	3.6	0	48.2	14.4	1	2.4	1.8	120	1400
14.7	11.4	2	34.8	4.4	0	40.4	11.7	1	2.7	2.4	150	1900
43.4	11.7	1	10.9	8.8	2	20.4	16.6	2	2.8	1.8	200	2000
34.5	3.5	0	16.4	7.7	2	19.6	17.3	2	3.8	1.5	100	2200
26.3	7.4	0	30.1	13.2	2	43.6	12.5	1	3.8	0.6	90	2400
29.4	16.8	2	55.3	1.4	0	55.3	1.4	0	3.9	3.6	220	1400
42.3	13.2	1	28.6	6.1	0	28.6	6.1	0	4.7	2.5	400	2100
52.4	15.3	1	28.1	16.8	2	28.1	16.8	2	5.1	1.5	200	2000
18.2	15.4	2	16.5	8.2	2	19.3	17.3	2	5.2	0.8	320	2900
13.4	6.8	1	25.8	14.8	2	44.6	12.3	1	5.3	0.7	380	2700
42.8	14.2	1	46.8	3.3	0	35.7	3.9	0	5.5	1.9	390	2200
34.4	3.7	0	36.4	4.9	0	19.9	15.8	2	6.2	1.2	280	2400
32.1	3.8	0	36.6	3.2	0	46.2	14.4	1	7.1	3.3	190	1800
32.6	8.4	1	11.1	6.1	1	26.8	4.5	0	7.2	2.6	100	2200
16.5	6.5	2	16.6	8.9	2	46.1	16.5	1	7.5	1.6	120	2400
27.6	14.8	2	24.4	14.3	2	14.8	11.9	2	7.7	0.8	110	1800
45.9	3.7	0	32.9	13.6	2	53.6	14.8	1	7.9	0.9	100	2000
45.7	3.9	0	27.8	4.5	0	26.8	3.9	0	8.3	1.1	140	2900
43.3	3.5	0	46.3	16.5	1	17.4	13.9	2	10.1	1.2	210	2700
46.5	3.2	0	14.7	11.4	2	55.8	1.9	0	10.5	0.9	310	3000
42.5	14.1	1	43.4	11.7	1	28.6	6.4	0	11.2	1.5	200	1900
14.7	11.4	2	34.5	3.5	0	29.1	16.5	2	11.2	2.3	300	2000
43.4	11.7	1	26.3	7.4	0	44.7	13.8	1	11.7	2.2	120	2200
34.5	3.5	0	29.4	16.8	2	18.2	17.8	2	11.8	0.6	150	2400
26.3	7.4	0	42.3	13.2	1	27.8	12.8	2	11.9	3.1	200	1400
46.5	3.2	0	52.4	15.3	1	45.6	3.7	0	12.2	2.7	100	2100
42.5	14.1	1	18.2	15.4	2	43.2	2.6	0	12.4	1.7	90	2000
14.7	11.4	2	13.4	6.8	1	24.9	3.8	0	12.5	0.8	220	2900
43.4	11.7	1	42.8	14.2	1	33.5	3.3	0	12.6	0.9	400	2700
34.5	3.5	0	34.4	3.7	0	26.6	7.7	0	12.9	1.1	190	3000
26.3	7.4	0	32.4	11.2	2	29.1	16.4	2	13.1	1.3	270	1000
29.4	16.8	2	52.6	1.3	0	42.3	13.2	1	13.2	0.9	310	1000
42.3	13.2	1	12.6	5.7	2	52.5	15.4	1	13.3	1.2	180	1800
52.4	15.3	1	10.6	5.5	2	18.7	15.1	2	13.5	1.3	120	1400
18.2	15.4	2	16.5	8.3	2	13.6	6.4	1	13.9	2.2	280	2100
13.4	6.8	1	24.7	14.7	2	35.2	13.3	2	14.2	1.4	400	2000
42.8	14.2	1	35.3	13.9	2	18.2	17.3	2	15.2	3.1	210	2400
34.4	3.7	0	26.3	4.4	0	43.6	12.5	1	16.5	2.9	260	1200
32.1	3.8	0	13.4	6.8	1	55.3	1.4	0	17.1	3.6	270	1800
13.9	6.8	1	42.8	14.2	1	28.6	6.1	0	17.1	2.8	250	1400
35.6	13.5	2	34.4	3.7	0	28.1	16.8	2	17.3	1.9	360	2100
18.5	17.8	2	32.4	11.2	2	18.2	17.3	2	18.1	0.9	100	2000
43.2	13.9	1	42.7	13.2	1	43.6	12.5	1	18.4	0.8	200	2900
36.6	3.4	0	52.1	15.3	1	35.7	3.9	0	18.8	1.1	100	3000
11.1	6.5	1	18.2	15.2	2	56.1	1.6	0	18.8	1.4	280	1000
14.7	8.7	2	13.8	6.6	1	25.8	3.8	0	18.8	2.2	400	1000
32.1	8.9	0	45.8	14.6	1	37.8	4.1	0	18.9	2.7	210	1800
41.3	3.6	0	36.4	3.7	0	17.9	8.7	2	19.2	3.1	260	1400
41.8	3.7	0	32.4	11.8	2	50.1	1.4	0	19.4	1.6	270	1800
43.5	2.1	0	55.6	1.3	0	28.1	16.8	2	19.7	1.7	300	2000
43.4	11.7	1	12.3	5.2	2	19.3	17.3	2	1.2	0.9	270	1800
34.5	3.5	0	48.9	17.4	1	44.6	12.3	1	1.5	3.8	250	1000
26.3	7.4	0	27.2	3.3	0	15.9	8.3	2	2.2	2.2	360	1800
29.4	16.8	2	46.6	17.4	1	37.3	8.8	0	2.3	1.3	100	1400
42.3	13.2	1	24.2	2.3	0	18.8	14.9	2	2.4	0.3	200	2100
52.4	15.3	1	18.8	16.4	2	43.2	12.5	1	2.8	0.9	270	2000
18.2	15.4	2	13.4	7.6	1	33.7	3.9	0	2.6	1.2	310	2200
13.4	6.8	1	42.3	14.7	1	58.9	1.4	0	2.8	1.6	330	2300
42.8	14.2	1	38.1	3.9	0	22.4	4.8	0	2.9	1.2	280	1800
34.4	3.7	0	29.4	16.8	2	55.1	2.6	0	3.5	1.5	100	2700
32.1	3.8	0	42.3	13.2	1	10.6	5.1	2	3.8	0.6	90	3000
32.6	8.4	1	52.4	15.3	1	19.6	17.3	2	3.8	0.6	220	1000
48.2	14.4	1	18.2	15.4	2	43.6	12.5	1	4.8	0.4	400	1000
41.3	3.2	0	13.4	6.8	1	35.5	3.7	0	5.1	2.7	360	1800
45.5	3.1	0	42.8	14.2	1	19.5	15.8	2	5.6	1.4	120	1400
42.8	14.6	1	34.4	3.7	0	48.2	14.4	1	5.3	1.8	110	2100
32.8	5.7	0	32.4	11.2	2	26.8	4.8	0	5.3	2.4	100	3000
24.4	3.7	0	52.6	1.3	0	46.3	16.9	1	6.2	1.8	220	1900
12.7	13.2	2	12.6	5.7	2	14.2	11.6	2	7.1	1.5	190	2000
32.1	3.8	0	10.6	5.5	2	53.1	14.4	1	7.2	0.6	280	2200
32.6	8.4	1	16.5	8.3	2	26.2	3.7	0	7.4	3.6	400	2400
26.8	17.9	2	24.7	14.7	2	17.7	13.2	2	7.7	1.8	120	1400
52.1	15.9	1	52.8	1.3	0	32.1	3.3	0	7.9	0.9	280	2100
18.5	13.4	2	13.7	13.2	2	26.3	6.8	0	8.3	2.5	400	2200
13.9	4.8	1	32.9	2.8	0	27.2	3.9	0	10.1	1.7	140	2400
35.8	16.5	2	35.3	8.4	1	37.3	4.2	0	10.5	3.6	100	1800
18.2	15.4	2	12.9	6.6	1	15.9	8.5	2	11.1	4.2	280	2200
13.4	6.8	1	26.6	6.8	0	16.5	7.5	2	11.2	1.7	400	2400
42.8	14.2	1	24.1	16.9	2	27.2	14.8	2	11.7	3.8	210	1800
34.4	3.7	0	47.7	13.6	1	44.4	3.7	0	11.8	0.75	260	2000
32.4	11.2	2	26.1	16.6	2	43.2	2.3	0	11.9	0.9	270	2900
52.6	1.3	0	19.6	17.3	2	24.6	2.8	0	12.1	0.8	300	2600
12.6	5.7	2	43.6	13.5	1	25.8	3.3	0	12.4	1.1	200	2000
10.6	5.5	2	35.6	3.7	0	16.5	15.8	2	13.7	1.4	270	1500
16.5	8.3	2	34.4	3.7	0	48.2	14.4	1	14.2	1.7	310	1800
24.7	14.7	2	32.4	11.2	2	26.8	4.8	0	15.5	0.4	280	2100
55.3	1.4	0	52.6	1.3	0	46.3	16.9	1	16.3	0.75	300	2400
28.6	6.1	0	16.5	15.8	2	8.7	37.3	2	17.9	1.8	190	1000
28.1	16.8	2	48.7	15.5	1	8.9	18.8	0	18.8	1.9	200	1400
18.2	17.3	2	33.4	11.2	2	14.1	43.7	2	18.8	0.4	100	1900
43.6	12.5	1	52.1	1.9	0	16.4	33.5	2	18.8	1.7	300	1400
35.7	3.9	0	12.7	5.9	2	9.2	58.9	0	18.9	2.8	200	2100
56.1	1.6	0	17.5	7.5	2	17.4	24.4	1	19.2	3.2	220	2000
25.8	3.8	0	15.7	7.6	2	3.3	24.1	0	19.4	3.1	150	2900
37.8	4.1	0	27.9	13.8	2	17.4	47.7	1	19.5	1.9	310	2700
17.9	8.7	2	12.7	5.9	2	9.2	58.9	0	19.6	2.8	200	2100
50.1	1.4	0	17.5	7.5	2	17.4	24.4	1	19.8	3.2	220	2000
